# Supplementary material for: Commensal yeast Malassezia produces tryptophan metabolites to promote tissue homeostasis via the aryl hydrocarbon receptor in mice
Source: Nat Microbiol. 2026 Jun 19;11(7):1934–48. doi: 10.1038/s41564-026-02382-8 (PMC13323057; doi:10.1038/s41564-026-02382-8)
Supplement: Supplementary file 3 — Supplementary Tables 1–8. [file 41564_2026_2382_MOESM3_ESM.xlsx]

## Sheet: Supplementary Table S1
Supplementary Table S1. Metabolites differentially produced by M. furfur CBS14141 +Trp vs. -Trp
Molecular feature	FC	log2(FC)	FDR	-log10(FDR)
(+)-Ro 09-1549	0.14145	-2.8217	4.2674e-09	8.3698
1000.5625@4.9319997	0.020683	-5.5954	0.0022914	2.6399
1061.6093@1.724	5.8801	2.5558	0.018851	1.7247
1066.5745@4.7656665	12.728	3.6699	0.0024358	2.6134
1088.5981@4.8803334	0.14965	-2.7403	0.0017372	2.7601
109.0492@1.3574	0.057849	-4.1116	0.0025305	2.5968
109.0515@1.25	0.053771	-4.217	2.0742e-06	5.6831
1122.6711@4.8051662	239.58	7.9044	5.8378e-05	4.2337
1132.6167@4.8705	9.2276	3.206	2.7432e-08	7.5617
1149.6698@4.8731666	6.0533	2.5977	1.7788e-09	8.7499
1154.6252@4.8833337	9.268	3.2123	2.2093e-08	7.6557
1166.6993@4.8731666	6.1346	2.617	5.5187e-10	9.2582
117.0576@5.853667	5.966	2.5768	5.4386e-10	9.2645
117.0578@5.4286666	6.1391	2.618	1.5577e-09	8.8075
119.0693@1.6331667	0.21436	-2.2219	0.0011749	2.93
1198.6522@4.9228334	6.3845	2.6746	9.5709e-11	10.019
120.0435@5.8436666	5.613	2.4888	2.319e-11	10.635
1212.7283@4.943834	0.15437	-2.6956	1.0686e-08	7.9712
1220.6553@4.9238334	7.0135	2.8101	6.3282e-09	8.1987
1228.8253@11.1605	12.257	3.6155	2.1494e-07	6.6677
1242.679@4.96975	2.1647	1.1142	0.00015417	3.812
125.0468@1.2490001	0.086908	-3.5244	1.873e-06	5.7275
1264.6866@4.939333	6.865	2.7793	1.5004e-07	6.8238
127.0893@1.2488333	11.19	3.4841	1.3892e-06	5.8572
1286.7026@4.9835	6.0993	2.6086	5.5187e-10	9.2582
129.0577@6.3048	4.9166	2.2977	0.0013123	2.882
129.0578@5.427	9.5727	3.2589	1.2022e-07	6.92
129.0578@6.3048	4.9166	2.2977	0.0013123	2.882
129.0578@6.3063335	6.0865	2.6056	3.3498e-09	8.475
129.0579@5.427	9.5936	3.2621	1.2387e-07	6.907
129.0579@7.031166	17.504	4.1296	1.9821e-06	5.7029
129.058@5.4591994	5.2636	2.396	0.0013454	2.8712
129.0581@6.5400004	6.0849	2.6052	1.0957e-10	9.9603
129.0582@6.885	8.4852	3.0849	2.7432e-08	7.5617
1308.706@4.9393334	10.694	3.4188	1.1222e-06	5.9499
131.0383@4.9210005	4.6233	2.2089	0.017606	1.7544
1325.7776@5.0051427	3.1719	1.6654	0.0096328	2.0162
1330.7303@5.0055003	13.084	3.7097	1.3787e-06	5.8605
1332.8698@9.425667	0.030065	-5.0558	8.8672e-06	5.0522
1343.876@11.4001665	27.945	4.8045	0.00024657	3.6081
1352.732@4.973167	20.775	4.3768	1.4576e-05	4.8364
1374.751@5.025	9.893	3.3064	2.1127e-07	6.6752
1386.829@5.0156665	22.188	4.4717	5.4663e-05	4.2623
145.0498@4.9891667	6.6431	2.7319	3.9835e-09	8.3997
145.0526@5.4775004	6.6551	2.7345	3.3575e-09	8.474
1492.9813@11.040668	7.1078	2.8294	1.4632e-08	7.8347
1492.9817@10.469501	8.3248	3.0574	7.2132e-08	7.1419
1545.9023@5.0875	5.8953	2.5596	5.3897e-11	10.268
159.0579@1.6207501	5.2182	2.3836	0.019477	1.7105
159.0591@1.2928333	5.5664	2.4768	0.020667	1.6847
159.0682@5.4306664	8.4109	3.0723	2.3699e-07	6.6253
161.0829@5.9025	16.244	4.0218	1.6096e-05	4.7933
1625.0612@10.677166	8.9228	3.1575	0.0019078	2.7195
1695.0063@5.1205	5.4299	2.4409	1.1029e-12	11.957
173.0472@6.0661664	7.0044	2.8083	8.7705e-09	8.057
173.0483@6.3993335	11.019	3.4619	3.3746e-07	6.4718
177.0786@4.8033333	18.889	4.2395	1.2772e-05	4.8938
177.1216@1.6093332	0.19501	-2.3584	0.0011749	2.93
187.0634@6.8903337	6.7061	2.7455	1.2123e-08	7.9164
196.1199@1.77525	4.617	2.207	0.017484	1.7574
1H-Indole-3-carbaldehyde	7.7977	2.963	1.6472e-08	7.7833
201.0423@5.772667	5.9169	2.5648	3.9835e-09	8.3997
204.0759@1.605	7.0686	2.8214	7.6002e-09	8.1192
205.074@5.4305	8.6235	3.1083	3.413e-07	6.4669
208.1928@5.8961673	8.1737	3.031	9.2331e-07	6.0347
210.1366@4.9828334	0.059565	-4.0694	9.0819e-06	5.0418
216.0911@5.5115004	5.1603	2.3675	0.018614	1.7302
217.074@6.5418334	6.0502	2.597	1.6621e-10	9.7794
225.0429@6.5335	5.1934	2.3767	1.0716e-15	14.97
231.0531@6.304333	5.191	2.376	1.5536e-14	13.809
236.1785@6.066	3.9238	1.9723	0.016955	1.7707
238.1317@1.5958	5.9524	2.5735	0.0012684	2.8967
253.1293@5.7313333	0.17116	-2.5465	9.1793e-12	11.037
253.1487@1.2621666	0.062012	-4.0113	1.2159e-06	5.9151
256.1137@7.5	3.9116	1.9678	0.016955	1.7707
258.116@7.245334	6.0078	2.5868	1.9391e-09	8.7124
260.1184@4.625	0.12332	-3.0195	1.3219e-08	7.8788
266.1059@5.3476663	5.9736	2.5786	2.6791e-09	8.572
272.095@6.459	12.016	3.5869	1.3892e-06	5.8572
272.0951@6.592167	13.312	3.7347	8.245e-05	4.0838
272.0951@7.0933337	7.4333	2.894	1.5049e-07	6.8225
274.1105@5.9921665	13.842	3.791	0.027892	1.5545
282.1515@1.6381668	5.3371	2.4161	6.7191e-14	13.173
282.2559@6.5738335	6.0712	2.602	3.8325e-09	8.4165
286.1034@6.791	9.9842	3.3196	0.029831	1.5253
288.0927@6.844333	6.4267	2.6841	4.0407e-08	7.3935
290.1057@5.5381665	7.6914	2.9433	5.4046e-09	8.2672
290.1063@6.4230003	5.9984	2.5846	8.0481e-10	9.0943
294.1828@6.0915003	0.23081	-2.1152	0.017425	1.7588
298.0749@6.343	5.7671	2.5279	1.1573e-10	9.9365
298.0752@6.2215	22.518	4.493	0.002351	2.6288
301.2251@6.736833	5.9581	2.5749	1.0974e-10	9.9596
302.1054@6.5105	6.94	2.7949	1.0796e-07	6.9667
302.1056@6.511667	8.3092	3.0547	5.2378e-07	6.2809
302.1067@5.895167	6.988	2.8049	8.2975e-08	7.0811
310.1609@1.695	18.655	4.2215	5.8378e-05	4.2337
312.1547@5.9308333	7.3812	2.8838	3.3787e-08	7.4713
314.1057@7.1323338	6.5283	2.7067	6.1962e-09	8.2079
318.1005@6.6565	7.886	2.9793	1.7534e-06	5.7561
318.1014@6.3366666	17.504	4.1296	1.5707e-06	5.8039
328.0875@5.8086	6.6269	2.7283	0.0015881	2.7991
329.1131@5.8991666	12.913	3.6907	0.002115	2.6747
329.1168@5.6186	7.2821	2.8644	0.0020185	2.695
330.1684@5.287	6.5952	2.7214	3.9835e-09	8.3997
331.1327@5.5078335	7.272	2.8624	2.7997e-08	7.5529
333.1497@5.5105	8.3682	3.0649	0.025901	1.5867
334.0965@6.8296666	15.52	3.9561	8.2366e-05	4.0843
334.1006@6.011167	6.09	2.6064	2.983e-09	8.5254
334.1304@6.539167	6.1531	2.6213	8.3541e-10	9.0781
339.2002@4.7662	11.486	3.5218	0.0022001	2.6576
342.1005@7.6141667	6.7996	2.7655	1.1103e-08	7.9545
343.2165@1.6291666	0.20682	-2.2736	0.0011723	2.931
346.0946@5.891333	8.9917	3.1686	1.8753e-07	6.7269
346.0951@5.891333	8.9918	3.1686	1.8753e-07	6.7269
346.0958@6.2326674	9.7198	3.2809	3.2692e-07	6.4856
348.112@6.2711673	5.3933	2.4312	7.5565e-13	12.122
350.127@5.943833	5.4404	2.4437	4.9203e-13	12.308
352.2398@6.3916664	5.6944	2.5095	1.0422e-11	10.982
354.2551@6.897333	13.473	3.752	2.7203e-10	9.5654
355.1332@5.4600005	6.2469	2.6431	5.1375e-09	8.2892
356.1826@5.9455	7.3494	2.8776	2.8685e-08	7.5423
359.1979@1.7261667	7.9001	2.9819	0.0020252	2.6935
360.1115@6.5343328	5.2047	2.3798	1.7669e-15	14.753
362.0915@5.8840003	18.774	4.2307	6.3639e-05	4.1963
364.1064@6.192167	9.7856	3.2907	1.0716e-06	5.97
364.1066@6.3273335	11.665	3.5441	3.5528e-06	5.4494
370.217@1.6079999	0.21039	-2.2488	0.0011723	2.931
370.2184@1.6138333	0.09364	-3.4167	0.0018618	2.7301
370.2247@4.767	0.054012	-4.2106	0.008958	2.0478
370.251@6.392833	0.16917	-2.5634	1.1802e-10	9.928
371.2156@1.7723333	24.091	4.5904	6.3299e-06	5.1986
372.0773@5.866667	6.4647	2.6926	2.5768e-09	8.5889
372.2664@6.989	0.17271	-2.5335	1.1802e-10	9.928
372.267@6.8039994	0.17239	-2.5362	5.8806e-10	9.2306
374.1948@5.3126664	6.2945	2.6541	1.7788e-09	8.7499
381.1268@8.444667	12.388	3.6309	5.155e-06	5.2878
381.2119@4.6713996	7.2159	2.8512	0.020135	1.696
382.1177@5.4785004	5.5888	2.4825	3.5356e-10	9.4515
383.1425@7.8121667	6.6265	2.7283	1.3219e-08	7.8788
383.2283@4.8874	6.4921	2.6987	0.0016819	2.7742
385.1203@7.0211663	8.9547	3.1626	2.1127e-07	6.6752
385.1216@6.9013333	7.3556	2.8788	1.0677e-08	7.9716
387.2445@1.5988332	0.20914	-2.2575	0.0011723	2.931
388.2609@6.3942504	0.26325	-1.9255	2.4032e-08	7.6192
389.7254@4.6963334	2933.1	11.518	0.00017827	3.7489
389.7271@4.8504	56.003	5.8074	0.008958	2.0478
390.2761@6.989	0.16485	-2.6007	9.0233e-11	10.045
396.135@6.1931663	8.8684	3.1487	9.2113e-07	6.0357
3-Isopropyl-4-methyl-2,3-dihydro-1H-pyrrolo[3,4-b]quinoline-1,9(4H)-dione	9.8163	3.2952	1.3892e-06	5.8572
400.2084@5.9575	7.9284	2.987	9.888e-08	7.0049
410.2142@1.5964999	0.2033	-2.2983	0.0011779	2.9289
413.1516@7.102667	9.1297	3.1906	1.1653e-06	5.9336
413.1532@7.509333	7.2309	2.8542	2.6988e-08	7.5688
414.2439@1.6003333	0.20483	-2.2875	0.0011779	2.9289
417.1482@7.364834	5.4952	2.4582	1.4845e-12	11.828
418.2201@5.3384995	6.0158	2.5888	7.6661e-09	8.1154
419.1276@5.7198334	6.146	2.6196	5.9133e-10	9.2282
423.2982@6.4628334	0.070809	-3.8199	4.7874e-05	4.3199
423.2987@6.3891664	0.15825	-2.6597	1.7788e-09	8.7499
427.1289@7.530333	7.279	2.8637	1.6119e-08	7.7927
427.2394@1.5968333	0.12509	-2.9989	0.0015643	2.8057
431.3033@6.8477497	0.49376	-1.0181	4.4345e-08	7.3532
431.3044@6.9645	5.2785	2.4001	1.1849e-13	12.926
433.1787@7.6565	10.162	3.3451	1.6335e-05	4.7869
439.1327@7.0780005	6.3399	2.6645	1.7788e-09	8.7499
443.1293@6.648333	5.0844	2.3461	0.019032	1.7205
445.1434@6.3964996	6.9402	2.795	1.6965e-08	7.7704
446.3068@6.3089166	0.34652	-1.529	0.023764	1.6241
448.3152@7.470167	0.14198	-2.8163	9.5511e-08	7.0199
454.2378@1.5981666	0.20389	-2.2941	0.0011779	2.9289
457.1431@7.4498334	7.2242	2.8528	7.2431e-08	7.1401
458.24@1.5975	6.2218	2.6373	5.4549e-10	9.2632
458.2709@1.5998334	0.20133	-2.3124	0.0011779	2.9289
459.2689@4.7691665	5.9124	2.5637	9.2298e-11	10.035
463.1898@7.2445006	6.121	2.6138	2.8193e-09	8.5499
463.2902@5.813667	0.36626	-1.4491	3.0059e-07	6.522
467.1271@9.387667	7.9217	2.9858	4.4345e-08	7.3532
471.2681@1.5939999	0.13013	-2.942	0.0015207	2.818
475.1531@6.563667	11.346	3.5041	6.0933e-07	6.2151
475.2971@1.5959998	0.12303	-3.0229	0.0015854	2.7999
483.1227@6.9096665	7.9358	2.9884	8.2398e-07	6.0841
487.1528@7.422167	5.8023	2.5366	6.1477e-11	10.211
489.1682@7.1211667	6.7341	2.7515	9.2341e-08	7.0346
492.3656@8.5655	9.5738	3.2591	1.2617e-06	5.899
498.2644@1.5981666	0.19434	-2.3633	0.0013014	2.8856
499.2635@4.67025	4.7153	2.2373	0.017614	1.7541
499.3712@6.4909997	6.0885	2.6061	5.5187e-10	9.2582
4-Hydroxybenzamide	0.09051	-3.4658	0.040175	1.396
4'-Methoxydehydrocyclopeptin	5.8415	2.5463	3.8325e-09	8.4165
501.1335@6.343	6.7135	2.7471	6.7257e-08	7.1723
501.169@8.431167	7.792	2.962	7.1711e-07	6.1444
502.2587@1.6038333	6.1193	2.6134	5.8806e-10	9.2306
502.2983@4.791167	0.018128	-5.7857	0.013513	1.8693
503.2963@4.8943334	5.9901	2.5826	5.5187e-10	9.2582
511.175@5.417	14.28	3.8359	4.4206e-05	4.3545
511.1752@5.2356668	18.46	4.2063	0.00020598	3.6862
515.147@6.6908326	6.4001	2.6781	1.5144e-09	8.8198
515.2931@4.689	0.11989	-3.0602	0.0017185	2.7648
515.2934@1.5936666	0.20245	-2.3044	0.0011749	2.93
519.144@6.191334	5.2875	2.4026	6.1411e-15	14.212
519.2901@1.6018333	6.6459	2.7325	9.3992e-10	9.0269
522.2952@4.798	0.17138	-2.5447	0.019593	1.7079
523.301@5.3871665	5.6558	2.4997	7.7506e-11	10.111
528.377@7.1248336	9.8951	3.3067	2.8317e-06	5.5479
531.1431@6.48	8.9517	3.1622	1.189e-07	6.9248
533.1581@6.3748336	6.8706	2.7804	1.325e-08	7.8778
533.1598@6.2695003	6.1617	2.6233	2.3545e-08	7.6281
542.2544@1.5955	7.5129	2.9094	1.3219e-08	7.8788
542.2961@4.7773337	0.073507	-3.766	0.008067	2.0933
545.3375@4.8025002	0.2402	-2.0577	0.017126	1.7663
546.282@1.6168332	6.8245	2.7707	9.5787e-09	8.0187
546.2874@1.6176666	5.8808	2.556	5.8806e-10	9.2306
546.3294@4.9083333	0.029796	-5.0688	0.0063772	2.1954
550.3002@5.230167	7.616	2.929	2.3908e-08	7.6215
550.3007@5.4168334	2.2763	1.1867	0.00017827	3.7489
553.3674@10.299334	6.4345	2.6858	3.3498e-09	8.475
553.4198@8.511832	14.404	3.8484	4.116e-06	5.3855
553.4201@8.719	10.258	3.3587	5.7632e-06	5.2393
558.2039@8.563666	9.9435	3.3137	6.8723e-07	6.1629
559.2898@1.5911666	6.591	2.7205	6.6993e-10	9.174
560.1847@6.702667	7.3127	2.8704	1.4452e-06	5.8401
562.1667@5.3036	0.073734	-3.7615	0.025603	1.5917
563.3144@1.6176666	6.3005	2.6555	1.921e-09	8.7165
566.3203@4.8921666	0.11309	-3.1445	0.0019024	2.7207
581.3787@7.9066	6.956	2.7983	0.002115	2.6747
586.2001@7.671167	6.7331	2.7513	5.918e-10	9.2278
586.2004@7.9095	6.146	2.6196	3.6837e-09	8.4337
586.2772@1.6046667	7.4487	2.897	2.7432e-08	7.5617
586.3185@1.6086668	0.18873	-2.4056	0.0013048	2.8845
586.3216@4.8751664	0.080624	-3.6327	4.1835e-05	4.3785
590.3062@1.6371666	11.685	3.5466	8.883e-07	6.0514
590.3075@1.6353334	16.658	4.0581	1.3249e-06	5.8778
590.3501@4.9448333	0.021352	-5.5495	0.00038608	3.4133
594.3271@5.438	0.14474	-2.7884	1.9616e-08	7.7074
596.341@6.039833	0.092574	-3.4333	5.3879e-06	5.2686
603.3041@1.6075001	6.7485	2.7546	1.5556e-09	8.8081
603.3465@4.8953333	0.045816	-4.448	2.0249e-05	4.6936
605.3643@5.052667	319.23	8.3185	0.0025085	2.6006
607.3324@1.6354	14.198	3.8276	0.0022207	2.6535
608.3593@1.5704	10.594	3.4051	0.0030684	2.5131
608.372@1.6852001	16.033	4.0029	0.026386	1.5786
609.4107@7.355833	16.356	4.0318	2.3733e-06	5.6246
609.4108@7.3751664	26.098	4.7059	6.0922e-06	5.2152
612.1792@8.717334	15.529	3.9569	3.1467e-06	5.5021
613.3672@6.033583	0.45781	-1.1272	0.025129	1.5998
614.2713@1.5991668	7.8431	2.9714	7.7649e-08	7.1099
615.4549@7.2075	6.4878	2.6977	2.8193e-09	8.5499
616.3086@5.4305	5.8971	2.56	3.5703e-10	9.4473
618.8615@4.98	47.866	5.5809	0.00023464	3.6296
624.3739@6.563167	0.10473	-3.2552	5.9479e-07	6.2256
630.2977@1.6243333	7.4268	2.8927	1.2791e-08	7.8931
630.3012@1.6288333	7.1774	2.8435	3.4365e-08	7.4639
630.3456@4.936833	0.037426	-4.7398	4.1516e-06	5.3818
634.3273@1.6472	5.3757	2.4265	0.018614	1.7302
634.38@4.998333	0.087935	-3.5074	2.4897e-05	4.6039
641.3994@6.5695004	0.33681	-1.57	4.4387e-06	5.3527
646.3548@6.566666	7.4139	2.8902	2.4597e-07	6.6091
647.3462@1.6290001	6.3752	2.6725	0.0016495	2.7826
647.374@4.74575	0.013987	-6.1597	0.03896	1.4094
648.3706@6.3193336	0.13135	-2.9286	8.0253e-08	7.0955
652.389@1.7199999	13.677	3.7737	2.8057e-06	5.552
653.4363@7.3081665	9.0465	3.1774	1.1123e-06	5.9538
658.2925@1.5984999	8.3241	3.0573	8.3422e-08	7.0787
660.334@5.445166	5.6233	2.4914	1.0957e-10	9.9603
660.4063@7.862667	7.8465	2.9721	5.7137e-08	7.2431
673.4933@7.626333	6.6886	2.7417	1.0573e-09	8.9758
673.8776@5.0056667	12.703	3.6671	5.2922e-06	5.2764
674.3276@1.65125	4.6447	2.2156	0.017688	1.7523
691.3429@1.651	66.188	6.0485	2.4874e-05	4.6042
691.3998@4.698667	2.1099	1.0772	0.038672	1.4126
691.4044@5.0298	0.19257	-2.3766	0.0011779	2.9289
696.3911@5.0331664	10.23	3.3547	8.2398e-07	6.0841
6-Formylindolo[3-2-b]carbazole	5.5827	2.481	5.0091e-11	10.3
704.3614@5.459167	5.4504	2.4464	5.1911e-11	10.285
717.2573@1.6675	9.9013	3.3076	0.024898	1.6038
731.5365@8.108001	6.7556	2.7561	6.0568e-09	8.2178
735.3625@1.6666	79.639	6.3154	0.0046082	2.3365
735.4242@4.6711664	0.062043	-4.0106	0.0047026	2.3277
735.4262@4.794	0.21467	-2.2198	0.043175	1.3648
735.4264@1.7188333	0.0063811	-7.292	0.0053359	2.2728
743.5024@7.7560005	8.0885	3.0159	1.5794e-07	6.8015
746.3304@1.5993333	9.0749	3.1819	4.7465e-07	6.3236
748.3867@5.4701667	5.4949	2.4581	2.319e-11	10.635
762.4218@1.7918333	10.239	3.356	0.026277	1.5804
784.4073@4.7362	8.7275	3.1256	0.0018559	2.7314
784.435@4.904333	8.1255	3.0225	7.6798e-08	7.1147
796.4713@4.7283998	6.411	2.6806	0.0017372	2.7601
799.2067@6.3366666	5.9852	2.5814	3.3575e-09	8.474
812.5452@6.3910003	0.16843	-2.5698	6.1477e-11	10.211
828.4389@4.933	8.8718	3.1492	0.0039688	2.4013
831.48@5.4948335	6.191	2.6302	1.3003e-09	8.886
834.3707@1.6058334	18.168	4.1833	9.3688e-06	5.0283
838.5563@6.773801	0.19731	-2.3415	0.0013073	2.8836
838.557@6.728667	0.05986	-4.0623	1.3366e-05	4.874
841.5079@4.936	0.023308	-5.423	0.0097127	2.0127
876.491@4.975167	7.3268	2.8732	4.0765e-08	7.3897
885.5345@4.9072003	0.17111	-2.547	0.0015206	2.818
894.5026@4.9761667	0.095686	-3.3856	1.8916e-06	5.7232
916.4868@4.952167	7.7566	2.9554	9.5758e-08	7.0188
928.555@4.9490004	2.1629	1.1129	0.015333	1.8144
932.5776@5.0304003	0.1982	-2.335	0.02147	1.6682
95.0358@1.2461667	0.09554	-3.3877	8.8206e-05	4.0545
956.5549@4.9321666	0.079707	-3.6492	2.7637e-05	4.5585
960.5087@4.9926667	6.3296	2.6621	2.4879e-09	8.6042
973.563@1.6791667	0.11448	-3.1269	0.0024564	2.6097
973.566@1.6965	0.10745	-3.2183	0.0028307	2.5481
990.5929@4.7426	0.089972	-3.4744	0.025603	1.5917
Albrassitriol	0.25964	-1.9454	0.016955	1.7707
Apicidin D2	0.011272	-6.4711	0.0031845	2.497
Benzomalvin C	5.1367	2.3608	0.018172	1.7406
Cladosporide B	6.8996	2.7865	1.4112e-08	7.8504
Cladosporide C	5.7999	2.536	3.6239e-09	8.4408
Cyclo(Phe-Ser)	8.6055	3.1053	1.6972e-07	6.7703
Cyclopenin	7.1782	2.8436	1.9332e-08	7.7137
Cyclopeptin	5.5816	2.4807	5.4386e-10	9.2645
Dehydrocyclopeptine	8.9492	3.1618	5.1532e-08	7.2879
Dihydromevinolin	0.16099	-2.635	5.8806e-10	9.2306
D-Indole-3-lactic acid	9.873	3.3035	5.2727e-07	6.278
Diphenylalazine B	11.075	3.4692	2.7098e-06	5.5671
Herbarumin I	5.6263	2.4922	2.1779e-12	11.662
Indole-3-acetic acid	7.3731	2.8823	1.0709e-07	6.9702
Karnatakafuran B	7.774	2.9587	3.4614e-09	8.4607
L 681512-2	6.6691	2.7375	3.418e-09	8.4662
L-Phenylalanin	5.6953	2.5098	2.319e-11	10.635
Malasseziacitrin	8.9205	3.1571	6.7653e-08	7.1697
Malasseziazole C	6.3331	2.6629	0.0022499	2.6478
Malassezin	7.4527	2.8978	1.9415e-07	6.7119
Malassezindole B	4.7551	2.2495	0.01771	1.7518
Oleic acid	0.16979	-2.5582	9.218e-11	10.035
Panose	9.0134	3.1721	2.256e-05	4.6467
Penidilamine	7.3335	2.8745	1.3219e-08	7.8788
Phomacin A	0.16116	-2.6335	0.0017372	2.7601
Pityriazole	5.1933	2.3767	6.1411e-15	14.212
Salicin	14.599	3.8678	8.8672e-06	5.0522
Visoltricin	6.9834	2.8039	1.9616e-08	7.7074
WF 5239	6.0245	2.5909	5.8806e-10	9.2306
Xanthocillin X	6.8431	2.7747	2.7153e-08	7.5662
Xanthocillin X dimethyl ether	7.7676	2.9575	2.9074e-08	7.5365
Xanthocillin X monomethyl ether	7.6374	2.9331	2.3699e-07	6.6253

## Sheet: Supplementary Table S2
Supplementary Table S2. Metabolites differentially produced by M. furfur sul1Δ +Trp vs. M. furfur WT +Trp
Molecular feature	log2(FC)	FDR	-log10(FDR)
1017.5351@1.6307999	4.2764	0.0041802	2.3788
1017.5916@4.756	-2.5557	0.018093	1.7425
1038.7736@11.446667	4.3979	3.9879e-07	6.3993
1066.5745@4.7656665	-3.6699	0.0023518	2.6286
109.0492@1.4001111	-3.1411	0.021097	1.6758
1096.8127@12.1189995	3.5533	3.9847e-06	5.3996
1104.653@5.0809994	-3.8722	1.7773e-06	5.7502
1122.6716@4.8367505	-7.9044	5.6391e-05	4.2488
1132.6167@4.8705	-3.206	2.798e-08	7.5532
1149.6711@4.8826923	-1.0176	0.016551	1.7812
1166.6993@4.8731666	-2.617	5.4726e-10	9.2618
117.0578@5.4286666	-2.618	1.6879e-09	8.7726
1176.6589@4.925	-2.5391	1.1825e-10	9.9272
1184.8009@12.070874	-1.2132	0.01815	1.7411
120.0435@5.8436666	-2.4888	1.7942e-11	10.746
1228.8217@11.967278	-5.1583	9.8681e-07	6.0058
1228.8253@11.1605	-3.6155	2.1769e-07	6.6622
125.0388@1.2505555	-2.9521	2.1489e-08	7.6678
1264.6866@4.945334	-3.1465	5.0557e-08	7.2962
127.0893@1.2488333	-3.4841	1.3732e-06	5.8623
1272.8477@11.052583	-2.7389	3.9804e-10	9.4001
129.0577@5.838917	1.3009	0.011737	1.9304
129.0577@6.3048	-2.2977	0.0012404	2.9064
129.0578@5.427	-3.2589	1.1929e-07	6.9234
129.0578@6.3048	-2.2977	0.0012404	2.9064
129.0578@6.3063335	-2.6056	3.7111e-09	8.4305
129.0579@7.031166	-4.1296	1.9684e-06	5.7059
129.0581@6.5400004	-2.6052	9.9863e-11	10.001
129.0582@6.885	-3.0849	2.819e-08	7.5499
131.0383@4.9210005	-2.2089	0.016855	1.7733
1316.8763@10.934001	-1.2405	0.032372	1.4898
1325.7776@5.0051427	-3.5963	4.8565e-06	5.3137
1343.876@11.4001665	-4.8045	0.00023426	3.6303
135.0505@1.2505001	2.9055	5.0586e-08	7.296
1360.8995@11.409917	3.4112	4.7819e-07	6.3204
1360.9019@10.822334	-2.8024	8.4079e-09	8.0753
1374.751@5.025	-3.3064	2.125e-07	6.6726
1386.829@5.0156665	-4.4717	5.2731e-05	4.2779
1387.9028@11.309667	-4.4933	1.9873e-05	4.7017
1404.9185@11.839779	-4.4378	5.4363e-07	6.2647
1404.9253@11.2994995	3.0072	1.1929e-07	6.9234
1404.9269@10.7040825	-2.9303	1.3024e-08	7.8852
1448.9531@10.590417	-2.7077	0.001435	2.8432
1448.9543@11.182945	-3.4768	1.1304e-06	5.9468
Indole-3-carbaldehyde	-2.7345	1.7853e-08	8.4292
1492.9802@11.588166	3.0191	0.020129	1.6962
1492.9813@11.0535	-3.3784	3.84e-09	8.4157
1492.9817@10.469501	-3.0574	7.1095e-08	7.1482
1501.876@5.0776663	-2.9097	1.5165e-12	11.819
1523.862@5.068833	2.4465	2.1049e-13	12.677
1545.9023@5.0875	-2.5596	4.2293e-11	10.374
159.0681@6.8927994	2.1791	0.017099	1.767
159.0682@5.4306664	-3.0723	2.3904e-07	6.6215
1625.0612@10.677166	-3.1575	0.0018422	2.7347
1695.0063@5.1205	-2.4409	9.6532e-13	12.015
170.1419@6.10325	1.2738	7.5681e-07	6.121
173.0472@6.0661664	-2.8083	8.9337e-09	8.049
173.0474@5.523334	3.5597	4.0557e-06	5.3919
173.0483@6.3993335	-3.4619	3.4313e-07	6.4645
177.0786@4.8033333	-4.2395	1.2448e-05	4.9049
177.1212@1.6224445	3.7926	0.0021248	2.6727
177.1234@1.6317142	2.8215	1.7176e-07	6.7651
187.0618@1.6334167	1.1046	0.0038672	2.4126
187.0634@6.8903337	-2.7455	1.2414e-08	7.9061
196.1199@1.77525	-2.207	0.016731	1.7765
1H-Indole-3-carbaldehyde	-3.6309	5.0481e-06	5.2969
201.0422@6.2058334	2.4345	0.018969	1.722
201.0423@5.772667	-2.5648	4.3287e-09	8.3636
201.2094@7.1747494	1.4291	0.04665	1.3311
205.074@5.4305	-3.1083	3.4723e-07	6.4594
216.0911@5.5115004	-2.3675	0.017746	1.7509
217.074@6.5418334	-2.597	1.6074e-10	9.7939
219.0893@6.8956666	2.19	0.017125	1.7664
221.1053@5.2795	4.8145	0.00010779	3.9674
226.1314@1.709	-3.662	8.3094e-07	6.0804
231.0531@6.307	-1.9159	0.0013166	2.8806
231.1479@5.706333	2.5415	7.4947e-09	8.1252
242.0693@6.3776665	3.208	8.792e-06	5.0559
242.0693@6.5266666	3.5776	5.0322e-05	4.2982
256.1137@7.5	-1.9678	0.016165	1.7914
258.116@7.245334	-2.5868	2.1735e-09	8.6628
264.1165@1.238818	3.0973	3.8287e-08	7.4169
272.095@6.459	-3.5869	1.3732e-06	5.8623
272.0951@6.592167	-3.7347	7.9228e-05	4.1011
272.0953@7.0932217	-1.3463	0.028649	1.5429
274.1105@5.9921665	-3.791	0.02604	1.5844
282.2564@7.7252502	-3.241	7.142e-07	6.1462
284.0956@6.7983336	-2.481	3.7996e-11	10.42
284.0959@6.516833	-2.9331	2.3904e-07	6.6215
286.1034@6.791	-3.3196	0.027671	1.558
288.0927@6.844333	-2.6841	4.1051e-08	7.3867
290.1057@5.5381665	-2.9433	5.6699e-09	8.2464
290.1063@6.4230003	-2.5846	8.9876e-10	9.0464
292.1885@6.009834	3.2256	6.7326e-07	6.1718
294.1828@6.086111	4.6167	0.002869	2.5423
298.075@6.3452506	-4.3174	1.1511e-08	7.9389
298.0752@6.2215	-4.493	0.0022753	2.643
3,5-Dihydroxydecanoic acid delta-lactone	2.5504	2.4616e-10	9.6088
301.2251@6.736833	-2.5749	1.0124e-10	9.9947
302.1056@6.511667	-3.0547	5.2805e-07	6.2773
302.1059@6.231	2.2956	0.018093	1.7425
303.2923@10.132667	2.8785	7.7794e-07	6.1091
308.08@6.1520915	-4.2273	1.7376e-07	6.76
308.2188@5.4645	4.8069	3.1745e-09	8.4983
310.1609@1.695	-4.2215	5.6391e-05	4.2488
314.1057@7.1323338	-2.7067	6.5413e-09	8.1843
316.0852@6.270334	-2.9587	3.84e-09	8.4157
318.1005@6.6565	-2.9793	1.729e-06	5.7622
318.1014@6.3366666	-4.1296	1.5478e-06	5.8103
322.1391@7.9839444	2.0323	0.0048685	2.3126
327.1009@6.006167	4.5482	0.00083156	3.0801
327.1013@6.0716004	4.9252	0.013174	1.8803
328.0875@5.8086	-2.7283	0.0015067	2.822
329.1131@5.8991666	-3.6907	0.0020476	2.6888
329.1168@5.6186	-2.8644	0.0019443	2.7112
330.1684@5.287	-2.7214	4.3287e-09	8.3636
331.1327@5.5039997	-1.4904	0.00083156	3.0801
333.1497@5.5105	-3.0649	0.024257	1.6152
334.0965@6.8296666	-3.9561	7.9098e-05	4.1018
334.1006@6.011167	-2.6064	3.3476e-09	8.4753
334.1304@6.539167	-2.6213	9.3325e-10	9.03
339.2002@4.7662	-3.5218	0.0021248	2.6727
341.2561@5.886	3.0412	0.0022377	2.6502
342.1017@6.4032497	3.4194	0.030054	1.5221
343.2181@1.6364444	2.4525	3.3326e-12	11.477
346.0946@5.891333	-3.1686	1.882e-07	6.7254
346.0951@5.891333	-3.1686	1.882e-07	6.7254
346.0958@6.2326674	-3.2809	3.3219e-07	6.4786
348.112@6.2711673	-2.4312	6.4483e-13	12.191
350.127@5.943833	-2.4437	4.0716e-13	12.39
350.2322@6.438083	5.8559	1.6544e-07	6.7814
354.2568@6.8612223	-6.4999	7.7292e-16	15.112
355.1332@5.4600005	-2.6431	5.4685e-09	8.2621
357.112@6.4031997	1.0993	0.036638	1.4361
360.1115@6.5364165	-2.4923	4.6197e-08	7.3354
362.0915@5.8840003	-4.2307	6.1511e-05	4.2111
364.1064@6.192167	-3.2907	1.037e-06	5.9842
364.1066@6.3273335	-3.5441	3.4989e-06	5.4561
366.2608@5.817167	4.9086	8.4079e-09	8.0753
370.217@1.6117858	2.553	1.372e-10	9.8627
370.2183@1.6259998	2.7013	2.8114e-09	8.5511
370.251@6.393166	2.6003	3.0095e-10	9.5215
371.2156@1.7723333	-4.5904	6.244e-06	5.2045
372.0773@5.866667	-2.6926	2.8482e-09	8.5454
372.2663@6.987643	3.0403	7.703e-09	8.1133
372.2672@7.6712494	2.4803	6.7262e-12	11.172
372.2673@6.7599163	1.5421	0.0010714	2.9701
372.2675@6.7969375	2.7417	2.0724e-10	9.6835
373.1073@5.618	3.3262	4.3754e-05	4.359
374.1948@5.3126664	-2.6541	1.9334e-09	8.7137
376.2906@5.8818326	2.4707	3.5859e-11	10.445
381.2119@4.6713996	-2.8512	0.019101	1.7189
382.1177@5.4785004	-2.4825	3.2183e-10	9.4924
383.1422@7.7505836	-2.6598	0.00039956	3.3984
383.2283@4.8874	-2.6987	0.0015976	2.7965
385.1203@7.0211663	-3.1626	2.125e-07	6.6726
385.1216@6.9013333	-2.8788	1.09e-08	7.9626
387.2455@1.6025555	3.1921	2.4339e-06	5.6137
389.7271@4.8504	-5.8074	0.0085846	2.0663
390.2761@6.8696666	4.0509	2.3233e-17	16.634
390.2777@6.783125	-2.1842	3.5556e-13	12.449
396.135@6.1931663	-3.1487	8.8989e-07	6.0507
399.1372@8.480834	-2.963	1.7024e-08	7.7689
3-Isopropyl-4-methyl-2,3-dihydro-1H-pyrrolo[3,4-b]quinoline-1,9(4H)-dione	-3.2952	1.3721e-06	5.8626
400.2084@5.9575	-2.987	9.8362e-08	7.0072
404.1017@5.7316666	2.1143	0.016869	1.7729
404.1017@6.2030005	2.4567	0.01927	1.7151
406.2722@6.420555	3.0762	2.7519e-07	6.5604
409.3196@8.417833	3.2622	2.3904e-07	6.6215
409.3197@8.3695	-1.0148	0.012685	1.8967
410.2124@1.6045882	2.325	0.0010928	2.9615
413.1516@7.102667	-3.1906	1.1304e-06	5.9468
413.1532@7.509333	-2.8542	2.745e-08	7.5615
413.2931@6.8486667	2.4418	2.1323e-13	12.671
414.2439@1.5984445	2.6374	3.4304e-09	8.4647
415.2427@4.619111	-3.3953	0.016165	1.7914
417.1482@7.364834	-2.4582	1.3272e-12	11.877
418.2201@5.3384995	-2.5888	8.112e-09	8.0909
419.1277@5.7166667	-5.1178	5.5567e-09	8.2552
423.2982@6.3875556	3.0944	3.8287e-08	7.4169
423.2985@6.480111	3.6958	3.9102e-05	4.4078
424.3019@6.154167	5.8418	5.0496e-09	8.2967
427.1289@7.530333	-2.8637	1.6645e-08	7.7787
431.3032@6.917417	2.8458	1.5318e-11	10.815
431.3043@6.9692783	-1.2967	5.4253e-09	8.2656
432.3442@6.681166	3.1604	2.0189e-06	5.6949
433.1787@7.6565	-3.3451	1.6084e-05	4.7936
439.1327@7.0780005	-2.6645	1.9626e-09	8.7072
441.3285@6.15325	4.5527	5.6699e-09	8.2464
443.1293@6.648333	-2.3461	0.018093	1.7425
445.1434@6.3964996	-2.795	1.7548e-08	7.7558
446.306@6.3090825	1.8892	0.0048437	2.3148
448.3183@7.4704447	3.0654	1.5267e-15	14.816
448.3401@5.842167	2.5259	5.5101e-11	10.259
454.2307@1.5914286	2.8806	4.1051e-08	7.3867
454.2381@1.592	2.7308	0.0015317	2.8148
454.2392@1.6124545	2.8125	0.0013889	2.8573
457.1431@7.4498334	-2.8528	7.1459e-08	7.1459
458.24@1.5975	-2.6373	5.1685e-10	9.2866
458.2624@1.5928572	2.8814	4.0311e-08	7.3946
458.2709@1.6158665	2.5563	1.8506e-09	8.7327
459.2689@4.7602224	-1.2621	0.0264	1.5784
462.2471@5.3620005	-1.2166	4.477e-05	4.349
462.3199@7.72525	-3.3998	8.1435e-07	6.0892
463.1898@7.2445006	-2.6138	3.1745e-09	8.4983
463.2902@5.813667	-2.5337	1.7942e-11	10.746
467.1271@9.387667	-2.9858	4.4944e-08	7.3473
467.3816@12.407083	2.9515	2.6508e-06	5.5766
470.3213@6.1193333	3.4358	1.3892e-06	5.8572
475.1531@6.563667	-3.5041	6.1336e-07	6.2123
475.288@1.5902857	2.9726	7.0288e-08	7.1531
475.2964@1.594	2.3988	0.018093	1.7425
479.2736@5.325667	-4.6948	0.00068889	3.1619
479.346@7.7224164	-3.2671	7.5681e-07	6.121
482.3463@6.488167	3.2439	7.142e-07	6.1462
483.1227@6.9096665	-2.9884	8.0231e-07	6.0957
483.344@7.244819	4.9951	6.1336e-07	6.2123
486.2905@4.992	5.3288	0.003443	2.4631
487.1528@7.422167	-2.5366	4.9231e-11	10.308
489.1682@7.1211667	-2.7515	9.1058e-08	7.0407
492.3656@8.5655	-3.2591	1.2314e-06	5.9096
498.264@1.6075001	6.3249	2.1304e-05	4.6715
499.2635@4.67025	-2.2373	0.016869	1.7729
499.3715@6.4928336	1.631	0.00013828	3.8593
4'-Methoxydehydrocyclopeptin	-2.5463	4.2069e-09	8.376
501.1335@6.343	-2.7471	6.6588e-08	7.1766
501.169@8.431167	-2.962	7.142e-07	6.1462
502.2587@1.6038333	-2.6134	6.4286e-10	9.1919
502.2882@1.5901667	5.502	1.1131e-05	4.9535
506.2735@5.392778	-1.4032	2.699e-06	5.5688
511.175@5.417	-3.8359	4.306e-05	4.3659
511.1752@5.2356668	-4.2063	0.00019544	3.709
511.4085@12.297	2.8973	7.8421e-07	6.1056
515.147@6.6908326	-2.6781	1.6384e-09	8.7856
515.2934@1.6072222	2.767	1.2499e-08	7.9031
519.144@6.191334	-2.4026	6.9873e-15	14.156
519.2901@1.5993749	-1.3742	0.0096417	2.0158
519.3213@1.618857	-1.1215	0.0285	1.5452
520.3109@1.6361666	2.6464	8.1344e-09	8.0897
523.301@5.3871665	-2.4997	6.3384e-11	10.198
528.328@8.009334	2.9234	2.6999e-08	7.5687
531.1431@6.48	-3.1622	1.1858e-07	6.926
533.1581@6.3748336	-2.7804	1.353e-08	7.8687
533.1598@6.2695003	-2.6233	2.3883e-08	7.6219
540.3864@6.843	3.4556	5.4748e-06	5.2616
541.3824@7.6517005	3.8787	2.4188e-05	4.6164
542.2544@1.5955	-2.9094	1.3371e-08	7.8738
546.282@1.6168332	-2.7707	9.7677e-09	8.0102
546.2895@1.6131	-1.5992	0.018857	1.7245
546.3209@1.6206001	4.8758	0.0031209	2.5057
550.3002@5.230167	-2.929	2.4273e-08	7.6149
550.3007@5.4168334	-3.9996	7.3828e-11	10.132
550.3012@4.6925	3.8018	2.0614e-06	5.6858
553.3674@10.299334	-2.6858	3.7111e-09	8.4305
553.4198@8.511832	-3.8484	4.0394e-06	5.3937
553.4201@8.719	-3.3587	5.655e-06	5.2476
557.4135@6.841416	4.4808	3.8287e-08	7.4169
559.2898@1.5911666	-2.7205	7.4787e-10	9.1262
559.3077@1.5905	2.3437	0.017746	1.7509
559.3213@1.636	2.563	1.285e-09	8.8911
559.3299@5.0707498	-3.7332	1.5978e-05	4.7965
560.1847@6.702667	-2.8704	1.4232e-06	5.8467
563.3144@1.6113636	-1.475	0.031818	1.4973
563.3508@1.6190834	-1.3144	0.02245	1.6488
564.3266@1.6286665	2.8814	2.0774e-08	7.6825
564.3355@1.6046667	3.0774	1.8077e-06	5.7429
572.2813@5.4093328	2.5678	1.6116e-10	9.7927
572.3543@7.953875	1.4334	0.005999	2.2219
581.3787@7.9066	-2.7983	0.0020476	2.6888
586.2001@7.671167	-2.7513	6.6041e-10	9.1802
586.2004@7.9095	-2.6196	4.0399e-09	8.3936
586.2772@1.60275	-1.4871	0.027189	1.5656
586.3185@1.6008888	4.8024	8.6328e-05	4.0638
586.3318@7.8975835	-4.4905	8.7684e-09	8.0571
590.3062@1.6286362	-1.3144	0.049729	1.3034
590.3075@1.632	-4.443	1.0106e-05	4.9954
599.4266@8.1543	3.8137	1.7285e-05	4.7623
603.3041@1.6075001	-2.7546	1.6844e-09	8.7736
603.3401@1.5883332	5.1505	0.00013828	3.8593
605.3643@5.052667	-8.3185	0.0024324	2.614
608.3593@1.6052728	3.4328	0.0022538	2.6471
608.372@1.6852001	-4.0029	0.024679	1.6077
610.3297@4.9225	2.5051	4.2568e-12	11.371
612.1792@8.717334	-3.9569	3.0971e-06	5.509
613.3672@6.033583	-2.8948	7.2685e-08	7.1386
614.2713@1.5991668	-2.9714	7.6278e-08	7.1176
615.4549@7.207333	1.33	0.001302	2.8854
616.3078@5.4294167	-1.9398	3.8287e-08	7.4169
616.3802@7.9184165	1.0145	0.0051728	2.2863
618.8615@4.98	-5.5809	0.0002228	3.6521
630.2977@1.6243333	-2.8927	1.2879e-08	7.8901
630.3012@1.6288333	-2.8435	3.6247e-08	7.4407
630.3438@1.6312917	1.4047	0.00068724	3.1629
630.3455@4.9315	5.6368	4.5956e-14	13.338
634.3273@1.6472	-2.4265	0.017746	1.7509
634.3473@1.6346666	3.6372	0.01927	1.7151
647.3686@1.6025714	3.8958	0.0016221	2.7899
647.3723@4.6232	-4.9653	0.0034371	2.4638
648.37@6.316667	2.7605	1.1978e-09	8.9216
651.8656@4.9575	2.5344	7.8888e-11	10.103
652.3301@1.6271999	-4.4763	0.0001394	3.8557
652.3425@1.6231251	5.1129	2.1306e-05	4.6715
652.389@1.7199999	-3.7737	2.746e-06	5.5613
653.4363@7.3081665	-3.1774	1.0772e-06	5.9677
656.3585@1.63375	5.3791	0.00015365	3.8135
657.4653@8.720099	4.0321	3.194e-05	4.4957
658.2925@1.5984999	-3.0573	8.2187e-08	7.0852
660.334@5.445166	-2.4914	1.0043e-10	9.9981
673.4961@7.624889	1.5277	0.00040257	3.3952
673.8776@5.0056667	-3.6671	5.1859e-06	5.2852
674.3276@1.65125	-2.2156	0.016908	1.7719
674.3744@4.9610834	-6.4347	2.0774e-08	7.6825
678.4024@4.7135005	-3.1431	0.020102	1.6968
691.3429@1.651	-6.0485	2.4188e-05	4.6164
691.3979@4.6871877	-1.6628	0.030964	1.5091
691.3989@1.6593333	-3.9077	7.7755e-05	4.1093
691.3993@4.683364	-4.7804	3.243e-05	4.4891
691.4076@1.6476666	6.5362	0.0005202	3.2838
692.3998@1.5936667	4.8605	0.000121	3.9172
696.3911@5.0331664	-3.3547	8.0231e-07	6.0957
696.4192@1.7032858	2.9177	1.5137e-08	7.82
700.3842@1.6935	3.3792	5.0423e-08	7.2974
704.3614@5.459167	-2.4464	4.008e-11	10.397
717.2573@1.6675	-3.3076	0.02316	1.6353
717.5223@7.522401	3.8412	0.0025495	2.5935
718.3967@4.844917	-6.8812	0.034638	1.4605
718.3976@1.7241665	-3.698	0.0022802	2.642
731.5376@8.111388	1.4398	0.00096529	3.0153
735.3625@1.6666	-6.3154	0.0044344	2.3532
746.3304@1.5993333	-3.1819	4.7819e-07	6.3204
748.3867@5.4701667	-2.4581	1.7942e-11	10.746
762.424@4.7205906	-1.5709	0.049729	1.3034
765.4008@6.395167	2.9075	4.5702e-08	7.3401
766.4559@4.871524	-1.6529	0.019122	1.7185
773.5495@10.014168	4.4851	7.0495e-05	4.1518
784.4073@4.7362	-3.1256	0.0017786	2.7499
784.435@4.904333	-3.0225	7.5368e-08	7.1228
789.5791@8.67575	4.7546	1.8802e-08	7.7258
796.4713@4.7283998	-2.6806	0.0016639	2.7789
796.4746@4.7376003	-6.1521	0.001089	2.963
798.5676@6.7569175	2.4037	6.2427e-14	13.205
799.2067@6.3366666	-2.5814	3.7223e-09	8.4292
806.5681@8.351334	3.4423	7.6852e-08	7.1143
810.4811@4.9288826	-1.8167	0.010205	1.9912
812.545@6.3898892	3.6233	4.5291e-06	5.344
823.4769@4.7339997	3.8888	6.3136e-06	5.1997
828.4389@4.933	-3.1492	0.0038365	2.4161
831.48@5.4948335	-2.6302	1.4056e-09	8.8522
834.3707@1.6058334	-4.1833	9.2347e-06	5.0346
834.5248@6.410667	4.4654	4.8866e-05	4.311
838.5563@6.788412	2.3707	7.513e-15	14.124
838.5583@6.7235007	2.6739	4.2943e-09	8.3671
840.5027@4.732	3.7698	7.1229e-06	5.1473
840.5038@4.8280416	-1.303	0.047788	1.3207
847.6187@9.288273	5.3887	5.285e-09	8.277
850.4781@4.882084	-1.3931	0.0014249	2.8462
876.491@4.975167	-2.8732	4.1268e-08	7.3844
884.5289@4.853	5.3618	1.1978e-09	8.9216
894.5028@4.9398894	4.4556	2.1264e-08	7.6724
916.4868@4.952167	-2.9554	9.5171e-08	7.0215
921.0028@6.6551003	-4.3324	6.2523e-12	11.204
960.5087@4.9926667	-2.6621	2.7892e-09	8.5545
973.5666@4.8142	-5.9182	0.0047315	2.325
Aspernigrin A	2.5267	5.1685e-10	9.2866
Benzomalvin C	-2.3608	0.017343	1.7609
Circumadatin J	4.1157	0.00019539	3.7091
Cladosporide C	-2.536	4.0215e-09	8.3956
Cyclo(Phe-Ser)	-3.1053	1.7176e-07	6.7651
Cyclopenin	-2.8436	1.985e-08	7.7022
Cyclopeptin	-2.4807	5.0822e-10	9.2939
Dehydrocyclopeptine	-3.1618	5.0586e-08	7.296
D-Indole-3-lactic acid	-3.3035	5.319e-07	6.2742
Diphenylalazine B	-3.4692	2.6617e-06	5.5748
Gancidin W	4.1112	4.2352e-12	11.373
Glycodeoxycholic acid	-1.3305	4.5125e-08	7.3456
Indole-3-acetic acid	-2.8823	1.0599e-07	6.9747
Malasseziacitrin	-3.1571	6.7043e-08	7.1736
Malasseziazole C	-2.7169	0.0099486	2.0022
Malassezin	-2.8978	1.9498e-07	6.71
Malassezindole A	2.8022	0.023074	1.6369
Malassezindole B	3.4548	0.0029398	2.5317
Okaramine P	-3.3137	6.8765e-07	6.1626
Oleic acid	-2.602	4.2069e-09	8.376
Olivoretin D	3.1246	1.2563e-08	7.9009
Panose	-3.1721	2.1989e-05	4.6578
Penidilamine	-2.8745	1.3483e-08	7.8702
Phomacin A	2.489	1.4019e-11	10.853
Pityriazepin	4.6366	0.00093919	3.0272
Pityriazole	-2.7655	1.1464e-08	7.9407
Porritoxin	2.5701	0.020188	1.6949
Salicin	-3.8678	8.763e-06	5.0573
Sclerosporin	3.8478	2.6501e-06	5.5767
Visoltricin	-2.8039	2.0341e-08	7.6916
WF 5239	-2.7319	4.3287e-09	8.3636
Xanthocillin X	-2.7747	2.7643e-08	7.5584
Xanthocillin X dimethyl ether	-2.9575	3.0405e-08	7.5171
Xanthocillin X monomethyl ether	-2.8049	8.1669e-08	7.0879

## Sheet: Supplementary Table S3
Supplementary Table S3. Metabolites differentially produced by M. furfur sul1Δ +Trp vs. -Trp
Molecular feature	log2(FC)	FDR	-log10(FDR)
1016.6057@4.9973335	-5.6219	2.4895e-05	4.6039
1017.5351@1.6307999	4.2764	0.0061387	2.2119
1061.6167@1.7115	-3.6485	7.7997e-06	5.1079
109.0449@1.2566112	3.1689	2.9209e-10	9.5345
1104.653@5.0809994	-3.6649	1.7879e-05	4.7477
1140.8195@11.959499	-7.0475	0.00011225	3.9498
117.0578@5.850167	2.5461	8.8395e-11	10.054
1184.8009@12.070874	-1.1904	0.03675	1.4347
1220.6553@4.914417	2.4464	7.1167e-13	12.148
1228.8217@11.967278	-4.9313	0.0006017	3.2206
1264.6866@4.945334	-2.6306	7.4959e-09	8.1252
1272.8492@11.852166	-4.1354	2.3972e-05	4.6203
129.0577@5.4855456	3.7353	1.611e-06	5.7929
129.0577@5.838917	3.2073	4.8259e-07	6.3164
129.0579@5.4672503	3.0356	3.5308e-07	6.4521
1308.706@4.95675	3.3822	3.2068e-12	11.494
1316.8739@11.547501	-5.4572	0.00032997	3.4815
1330.7372@4.9998336	4.3946	3.1537e-15	14.501
135.0505@1.2505001	2.9055	8.8803e-08	7.0516
1352.732@4.981833	5.033	3.1949e-14	13.496
1360.8969@11.9605	-2.8918	8.1914e-07	6.0866
1404.9185@11.839779	-4.4276	1.1124e-07	6.9537
1448.9489@11.724167	-4.594	1.8197e-05	4.74
1448.9543@11.182945	-3.2534	6.6408e-07	6.1778
Indole-3-carbaldehyde	2.5461	6.6835e-11	10.175
1492.9813@11.0535	-2.9769	5.9415e-08	7.2261
1501.876@5.0776663	-2.5005	2.0005e-11	10.699
1523.862@5.068833	2.4465	1.0247e-13	12.989
1536.9972@11.481334	-3.212	1.2935e-06	5.8882
159.0591@1.2882501	2.9252	1.3138e-07	6.8815
159.0681@6.8927994	2.1791	0.024806	1.6054
161.0829@5.8972497	3.5425	3.1537e-15	14.501
173.0474@5.523334	3.5597	7.2695e-06	5.1385
177.1212@1.6224445	3.7926	0.0032335	2.4903
177.1234@1.6317142	-1.5645	0.0014453	2.84
187.0618@1.6334167	3.6143	3.1606e-07	6.5002
201.0422@6.2058334	2.4345	0.027704	1.5575
201.2094@7.1747494	2.1966	0.0066117	2.1797
204.0818@1.6096364	3.0416	0.0016969	2.7703
219.0893@6.8956666	2.19	0.024806	1.6054
221.1053@5.2795	4.8145	0.00017114	3.7666
225.0429@6.537	2.7245	7.1921e-09	8.1431
231.1479@5.706333	2.5415	1.0243e-08	7.9896
236.1785@6.0643	4.0587	2.7896e-05	4.5545
238.1317@1.6071819	3.0748	7.6601e-11	10.116
242.0693@6.3776665	3.208	1.5134e-05	4.8201
242.0693@6.5266666	3.5776	8.2708e-05	4.0825
266.1093@5.342083	3.2159	5.2941e-07	6.2762
282.1578@1.6373636	2.5147	0.0018549	2.7317
292.1885@6.009834	3.2256	1.1898e-06	5.9245
294.1828@6.086111	4.6167	0.0043457	2.3619
298.075@6.3452506	3.0312	3.4366e-07	6.4639
3,5-Dihydroxydecanoic acid delta-lactone	2.5504	2.0244e-10	9.6937
302.1059@6.231	2.2956	0.026349	1.5792
303.2923@10.132667	2.8785	1.3686e-06	5.8637
312.1547@5.9295	2.7088	3.0416e-10	9.5169
326.1849@1.6380004	-2.1445	0.0029279	2.5334
327.1009@6.006167	4.5482	0.0013063	2.884
327.1013@6.0716004	4.9252	0.019023	1.7207
331.1327@5.5039997	2.989	3.3537e-06	5.4745
341.2561@5.886	3.0412	0.0033874	2.4701
Pityriazole	2.7524	6.7716e-09	8.1693
342.1017@6.4032497	3.4194	0.043308	1.3634
352.2231@6.1978326	-2.8466	5.6922e-09	8.2447
352.2398@6.389555	-1.0757	6.2188e-05	4.2063
354.2568@6.8612223	-6.8619	1.4742e-14	13.831
356.1826@5.943666	2.464	5.3618e-13	12.271
357.112@6.4031997	3.3488	2.0306e-10	9.6924
359.1942@1.7121818	3.8666	0.0025753	2.5892
360.1115@6.5364165	2.8571	2.992e-08	7.524
370.251@6.393166	2.6003	2.3957e-10	9.6206
373.1073@5.618	3.3262	7.2422e-05	4.1401
376.2906@5.8818326	2.4707	2.7135e-11	10.566
389.7254@4.7155833	10.058	3.6473e-08	7.438
390.2761@6.8696666	4.0509	1.5552e-17	16.808
390.2777@6.783125	-2.7161	9.7758e-11	10.01
404.1017@5.7316666	2.1143	0.024518	1.6105
404.1017@6.2030005	2.4567	0.028269	1.5487
409.3196@8.417833	3.2622	4.4588e-07	6.3508
413.2931@6.8486667	2.4418	1.0705e-13	12.97
414.2743@8.2895	-5.7438	0.00019766	3.7041
419.1277@5.7166667	3.0937	4.5802e-07	6.3391
425.314@6.972	-4.2995	0.012007	1.9205
425.3143@6.9086666	-1.928	0.00064355	3.1914
427.2394@1.5981665	-2.8441	5.5408e-11	10.256
448.3401@5.842167	2.5259	4.5736e-11	10.34
449.3137@6.955667	-4.8447	0.00011025	3.9576
454.2307@1.5914286	2.8806	7.066e-08	7.1508
458.2624@1.5928572	2.8814	6.9668e-08	7.157
462.2471@5.3620005	3.7314	5.3618e-13	12.271
470.3213@6.1193333	3.4358	2.4573e-06	5.6095
475.288@1.5902857	2.9726	1.2033e-07	6.9196
475.2964@1.594	-1.6795	0.014861	1.8279
482.3463@6.488167	3.2439	1.2701e-06	5.8962
486.2905@4.992	5.3288	0.0051245	2.2903
498.264@1.6075001	-1.6144	0.042723	1.3693
502.2882@1.5901667	5.502	1.8959e-05	4.7222
502.297@1.6245002	-1.5442	0.00014425	3.8409
503.2963@4.8762493	3.1947	1.4206e-05	4.8475
504.308@6.307833	-2.6673	1.1981e-09	8.9215
505.2881@5.9680004	2.4039	1.883e-13	12.725
506.2735@5.392778	2.5328	2.8047e-11	10.552
511.4085@12.297	2.8973	1.3688e-06	5.8636
515.2934@1.6072222	-1.2071	0.00011025	3.9576
519.3213@1.618857	-2.063	0.0051725	2.2863
520.3109@1.6361666	2.6464	1.1224e-08	7.9499
527.3674@7.083833	-5.0558	0.00020654	3.685
528.3761@7.100416	4.3052	8.6285e-05	4.0641
540.3864@6.843	3.4556	9.6936e-06	5.0135
542.2921@1.6229167	-1.2912	0.0014041	2.8526
543.3952@6.4440002	-2.5594	0.029751	1.5265
546.2895@1.6131	3.1079	0.030076	1.5218
546.3209@1.6206001	4.8758	0.0047071	2.3272
550.3012@4.6925	3.8018	3.6473e-06	5.438
559.3077@1.5905	2.3437	0.025888	1.5869
559.3191@1.6131668	-1.4011	0.00018955	3.7223
559.3213@1.636	2.563	1.1879e-09	8.9252
562.1667@5.2990003	-4.2471	7.8664e-06	5.1042
563.3144@1.6113636	5.1176	0.0080994	2.0915
563.3508@1.6190834	-2.0109	0.0055405	2.2565
564.3266@1.6286665	2.8814	3.4083e-08	7.4675
564.3355@1.6046667	3.0774	3.2316e-06	5.4906
567.3977@7.957667	3.7643	1.2329e-11	10.909
572.2813@5.4093328	2.5678	1.3822e-10	9.8594
583.3496@4.8353333	-3.0116	7.7722e-07	6.1095
586.2772@1.60275	4.2416	0.0067816	2.1687
586.3185@1.6008888	-2.2473	0.004921	2.3079
590.3062@1.6286362	4.8393	0.042998	1.3665
590.35@1.6451668	-1.2503	0.032004	1.4948
597.446@8.217999	-3.5709	0.044246	1.3541
603.3401@1.5883332	5.1505	0.00021281	3.672
603.3471@1.6292915	-1.6724	0.03466	1.4602
608.3593@1.6052728	6.8379	8.4209e-07	6.0746
609.4111@7.351667	4.3255	1.0075e-13	12.997
609.4112@7.361334	5.0283	3.1949e-14	13.496
610.3297@4.9225	2.5051	2.6995e-12	11.569
616.3078@5.4294167	2.5733	1.8717e-10	9.7278
618.3236@6.0348334	2.4442	1.1102e-12	11.955
630.3455@4.9315	5.6368	3.1949e-14	13.496
634.3473@1.6346666	4.6432	0.0070605	2.1512
646.3549@6.5695553	1.3275	4.8098e-05	4.3179
647.3686@1.6025714	5.1738	0.00016583	3.7803
647.3722@1.6416665	-1.4458	0.00080789	3.0926
651.8656@4.9575	2.5344	6.6498e-11	10.177
652.3425@1.6231251	5.1129	3.5519e-05	4.4495
656.3585@1.63375	-1.3751	0.039047	1.4084
660.4063@7.8606663	3.3749	5.3618e-13	12.271
671.4014@4.9973335	-2.5923	1.1161e-09	8.9523
674.366@1.6655624	5.4277	0.00025578	3.5921
678.4016@1.7171668	-2.9903	3.6744e-06	5.4348
691.3989@1.6593333	-3.9745	9.2603e-05	4.0334
691.4076@1.6476666	6.5362	0.00080116	3.0963
692.3998@1.5936667	4.8605	0.00018955	3.7223
696.3608@1.6408334	-3.0314	6.0171e-06	5.2206
696.3874@1.6444	-2.3357	0.0016969	2.7703
696.4192@1.7032858	2.1723	0.00043273	3.3638
740.3807@1.6856667	-3.0607	7.7023e-07	6.1134
743.5024@7.7553334	3.1274	6.5611e-14	13.183
765.4008@6.395167	2.9075	7.9433e-08	7.1
798.5676@6.7569175	2.4037	3.6565e-14	13.437
810.4811@4.9288826	3.047	0.0032618	2.4865
812.545@6.3898892	-3.0973	2.1474e-05	4.6681
823.4769@4.7339997	3.8888	1.1195e-05	4.951
834.5248@6.410667	4.4654	8.0731e-05	4.093
838.5583@6.7235007	-1.9202	3.7983e-05	4.4204
840.5027@4.732	3.7698	1.2426e-05	4.9057
929.5353@1.6103334	-3.1338	1.2426e-05	4.9057
932.5776@5.012364	-2.9376	0.0034574	2.4612
973.5617@1.6585835	-3.7566	1.8996e-06	5.7213
Aspernigrin A	2.5267	4.2382e-10	9.3728
Circumadatin J	4.1157	0.00030042	3.5223
Cladosporide B	2.0216	0.023357	1.6316
Destruxin C	3.9521	0.0059995	2.2219
Glycodeoxycholic acid	-1.5268	5.7513e-08	7.2402
Herbarumin I	2.7644	1.9775e-10	9.7039
Malassezindole A	2.8022	0.033692	1.4725
Malassezindole B	3.4548	0.0044371	2.3529
Pityriazepin	4.6366	0.0014453	2.84
Porritoxin	2.5701	0.029672	1.5276

## Sheet: Supplementary Table S4
Supplementary Table S4. Metabolites differentially produced by M. furfur sul1Δ relative to M. furfur WT
Molecular feature	log2(FC)	FDR	-log10(FDR)
1000.5625@4.9319997	-5.5954	0.0035884	2.4451
1016.6057@4.9973335	5.6219	2.978e-05	4.5261
1034.61@1.6997086	1.7627	0.0043491	2.3616
1038.7736@11.446667	4.5635	0.00020746	3.6831
1061.6165@1.7060002	4.2002	2.8988e-05	4.5378
1061.6167@1.7115	3.6485	9.4362e-06	5.0252
1088.5981@4.8803334	-2.7403	0.002674	2.5728
109.0449@1.2566112	-3.651	6.0121e-06	5.221
109.0492@1.3574	-4.1116	0.0039045	2.4084
109.0492@1.4001111	-3.3461	0.031107	1.5071
109.0515@1.25	-4.217	5.1708e-06	5.2864
1096.8127@12.1189995	4.3343	0.00016059	3.7943
1105.6411@1.7200667	4.7535	0.003491	2.4571
1122.6711@4.768	7.578	0.0019446	2.7112
1140.8195@11.959499	7.0475	0.00013763	3.8613
1149.6696@4.839706	3.2632	4.6723e-06	5.3305
1149.6711@4.8826923	-3.4992	0.0019446	2.7112
1154.6252@4.850944	4.4407	8.7743e-05	4.0568
1166.694@1.761	1.9841	0.038568	1.4138
1176.6589@4.925	-3.0588	1.5981e-07	6.7964
1198.6522@4.8991113	3.5952	1.8373e-05	4.7358
1212.7283@4.943834	-2.6956	3.0532e-08	7.5152
125.0468@1.2490001	-3.5244	4.6723e-06	5.3305
1264.6866@4.945334	2.6306	1.4988e-08	7.8242
1272.8477@11.052583	-3.1324	4.6723e-06	5.3305
1272.8492@11.852166	4.1354	2.8988e-05	4.5378
1286.7037@4.9711666	3.0673	4.6723e-06	5.3305
1316.8739@11.547501	5.4572	0.00036585	3.4367
1332.8698@9.425667	-5.0558	1.8079e-05	4.7428
1360.8969@11.9605	2.8918	1.3195e-06	5.8796
1360.8995@11.409917	3.9566	3.374e-06	5.4719
1360.9019@10.822334	-2.9754	5.1888e-08	7.2849
1387.9028@11.309667	-4.2644	1.2169e-05	4.9147
1404.9253@11.2994995	3.4503	9.0793e-08	7.0419
1404.9269@10.7040825	-3.1249	1.4778e-09	8.8304
1448.9489@11.724167	4.594	2.1808e-05	4.6614
1448.9531@10.590417	-2.8406	6.4813e-08	7.1883
1492.9802@11.588166	3.8317	9.2148e-06	5.0355
1492.9813@11.0535	2.9769	9.4135e-08	7.0263
1536.9972@11.481334	3.212	2.0177e-06	5.6951
177.1234@1.6317142	2.2507	0.006033	2.2195
208.1927@5.883889	3.1973	6.1198e-09	8.2133
226.1314@1.709	-3.8192	0.0023538	2.6282
253.1293@5.7313333	-2.5465	3.8366e-11	10.416
253.1487@1.2621666	-4.0113	3.3308e-06	5.4774
260.1184@4.625	-3.0195	3.768e-08	7.4239
264.1165@1.238818	3.2207	0.002674	2.5728
282.2564@7.7252502	-3.3778	1.3195e-06	5.8796
294.1828@6.086111	-4.6919	0.023266	1.6333
300.2665@6.5705	-2.5582	1.8668e-10	9.7289
308.08@6.1520915	-3.7732	0.0036846	2.4336
308.2188@5.4645	4.653	0.00013763	3.8613
350.2322@6.438083	5.7362	0.00040857	3.3887
352.2231@6.1978326	2.8466	1.1216e-08	7.9502
352.2398@6.389555	4.2865	1.3767e-10	9.8612
354.2568@6.8612223	4.114	6.5829e-10	9.1816
366.2608@5.817167	4.6923	0.00014354	3.843
370.2247@4.767	-4.2106	0.012581	1.9003
370.251@6.393166	-2.9719	1.1255e-10	9.9486
372.2672@7.6712494	3.0282	1.7654e-08	7.7532
390.2761@6.8696666	-2.6007	1.8668e-10	9.7289
414.2743@8.2895	5.7438	0.00022476	3.6483
415.2427@4.619111	-2.4091	0.0018824	2.7253
424.3019@6.154167	5.2873	0.011348	1.9451
425.314@6.972	4.2995	0.012274	1.911
425.3143@6.9086666	1.6086	0.00068312	3.1655
429.2888@6.070417	-1.7028	5.6533e-06	5.2477
431.3032@6.917417	2.5135	3.8366e-11	10.416
431.3043@6.9692783	3.9954	1.4926e-05	4.8261
432.3442@6.681166	3.6632	1.1111e-08	7.9543
441.3285@6.15325	4.6205	0.00015512	3.8093
449.3137@6.955667	4.8447	0.00013601	3.8664
462.2471@5.3620005	-4.1386	4.1009e-06	5.3871
462.3199@7.72525	-4.3448	5.1482e-07	6.2883
463.2902@5.813667	-3.9828	7.7257e-11	10.112
465.3097@6.072041	-2.1631	5.2812e-06	5.2773
467.3816@12.407083	3.5405	2.7459e-07	6.5613
479.2736@5.325667	-5.6519	0.0001903	3.7206
479.346@7.7224164	-3.4599	2.3068e-06	5.637
483.344@7.244819	5.4624	0.0065822	2.1816
499.3715@6.4928336	4.4622	0.00013763	3.8613
502.2983@4.791167	-5.7857	0.018682	1.7286
504.308@6.307833	2.6673	3.6529e-09	8.4374
505.2881@5.9680004	-3.2036	3.9847e-09	8.3996
506.2735@5.392778	-3.2672	4.8034e-09	8.3185
515.2931@4.689	-3.0602	0.0026557	2.5758
522.2952@4.798	-2.5447	0.027323	1.5635
527.3674@7.083833	5.0558	0.00023132	3.6358
528.328@8.009334	3.0037	4.0445e-07	6.3931
541.3824@7.6517005	4.0086	0.029433	1.5312
542.2961@4.7773337	-3.766	0.011443	1.9415
543.3952@6.4440002	2.5594	0.03006	1.522
545.3375@4.8025002	-2.0577	0.023422	1.6304
546.3294@4.9083333	-5.0688	0.0091806	2.0371
550.3007@5.4168334	-2.813	9.4135e-08	7.0263
557.4135@6.841416	4.721	0.00017313	3.7616
566.3203@4.8921666	-3.1445	0.0029281	2.5334
567.3977@7.957667	-3.4484	5.6533e-06	5.2477
572.3543@7.953875	1.1389	0.00996	2.0017
583.3496@4.8353333	3.0116	1.2869e-06	5.8905
586.3216@4.8751664	-3.6327	8.029e-05	4.0953
586.3318@7.8975835	-3.6053	3.374e-06	5.4719
590.3501@4.9448333	-5.5495	0.00061328	3.2123
594.3271@5.438	-2.7884	5.7152e-08	7.243
596.341@6.039833	-3.4333	1.1388e-05	4.9436
597.446@8.217999	3.5709	0.044101	1.3556
599.4266@8.1543	3.8994	0.030161	1.5206
603.3465@4.8953333	-4.448	3.9542e-05	4.4029
613.3672@6.033583	-4.022	1.5696e-06	5.8042
615.4549@7.207333	4.7193	0.00023417	3.6305
624.3739@6.563167	-3.2552	1.6264e-06	5.7888
630.3455@4.9315	-4.7398	9.0266e-06	5.0445
634.38@4.998333	-3.5074	4.8616e-05	4.3132
641.3994@6.571167	-2.4807	2.4074e-07	6.6185
646.3549@6.5695553	2.6415	2.0435e-07	6.6896
647.3723@4.6232	-6.1837	0.0088352	2.0538
651.4062@4.7081423	-5.765	0.019913	1.7009
652.3301@1.6271999	-5.8362	0.025214	1.5984
656.3585@1.63375	6.7543	3.7602e-09	8.4248
657.4653@8.720099	4.15	0.030161	1.5206
671.4014@4.9973335	2.5923	3.5396e-09	8.451
673.4961@7.624889	4.7138	0.00015393	3.8127
674.366@1.6655624	-8.5427	0.0018824	2.7253
674.3744@4.9610834	-6.4807	0.00027452	3.5614
678.4016@1.7171668	2.9903	5.1911e-06	5.2847
691.4044@5.0298	-2.3766	0.0018824	2.7253
695.4307@1.7516365	1.2336	0.048176	1.3172
696.3608@1.6408334	3.0314	7.4698e-06	5.1267
696.3874@1.6444	2.3357	0.0018824	2.7253
700.3842@1.6935	3.4458	5.6533e-06	5.2477
718.3967@4.844917	-7.1364	0.00043153	3.365
718.3976@1.7241665	-3.8529	0.025757	1.5891
731.5376@8.111388	4.5712	0.00023132	3.6358
735.4242@4.6711664	-4.0106	0.0068512	2.1642
735.4248@4.747666	-2.6947	0.032003	1.4948
735.4253@4.7623744	-2.1487	0.027323	1.5635
735.4264@1.7188333	-7.292	0.0077678	2.1097
740.3807@1.6856667	3.0607	1.2869e-06	5.8905
740.3816@1.695889	3.3878	5.4978e-06	5.2598
743.431@5.4751663	-1.0026	0.0056936	2.2446
762.4237@1.7676873	3.5828	0.0036113	2.4423
773.5495@10.014168	4.5843	0.030436	1.5166
779.4511@1.7739525	1.681	0.030776	1.5118
787.4559@5.486916	-1.1467	0.0053948	2.268
789.5791@8.67575	4.687	0.00027683	3.5578
798.5676@6.7569175	-2.9757	8.2585e-09	8.0831
806.5681@8.351334	4.0149	3.8366e-11	10.416
810.4811@4.9288826	-4.0366	5.6533e-06	5.2477
841.5079@4.936	-5.423	0.013668	1.8643
847.6187@9.288273	5.2204	0.0065822	2.1816
884.5289@4.853	5.1774	0.0061193	2.2133
885.5345@4.9072003	-2.547	0.0023512	2.6287
921.0028@6.6551003	-3.8423	0.042456	1.3721
928.5545@4.928316	1.4493	0.013927	1.8562
929.5353@1.6103334	3.1338	1.4926e-05	4.8261
95.0358@1.2461667	-3.3877	0.00015775	3.802
956.5549@4.9321666	-3.6492	5.3503e-05	4.2716
973.566@1.6965	-3.2183	0.0043477	2.3617
973.5666@4.8142	-6.677	0.030161	1.5206
990.5929@4.7426	-3.4744	0.033946	1.4692
Albrassitriol	-1.9454	0.023266	1.6333
Apicidin D2	-6.4711	0.0048474	2.3145

## Sheet: Supplementary Table S5
Supplementary Table S5. Malassezia strains used in this study.
Species	Strain	Genotype	Reference
M. furfur	CBS 14141	Clinical isolate	n/a (distributed from the Westerdijk fungal collection https://wi.knaw.nl/fungal_table)
M. furfur	CBS 1878	Clinical isolate	doi:10.3109/13693786.2013.815372
M. pachydermatis	CBS1879	Clinical isolate	doi:10.1007/s11046-016-0026-3
M. sympodialis	ATCC 42312	Clinical isolate	doi:10.1128/jcm.25.9.1789-1790.1987
M. restricta	CBS 7877	Clinical isolate	doi: 10.1007/BF00399623
M. globosa	CBS 7966	Clinical isolatee	doi:10.3109/13693786.2013.815372
M. furfur	1G1	random insertion mutant	This study
M. furfur	2B4	random insertion mutant	This study
M. furfur	sul1Δ#1	targeted deletion mutant	This study
M. furfur	sul1Δ#2	targeted deletion mutant	This study

## Sheet: Supplementary Table S6
Supplementary Table S6. Primers used in this study for the mutagenesis of the random mutants and for the mutagenesis of M. furfur SUL1
Gene	sequence (5’ -> 3’)	Reference
ai76	5’-AACAGTTGCGCAGCCTGAATG-3’	doi: 10.1128/EC.3.2.420-429.2004
ai77	5’-AGAGGCGGTTTGCGTATTGG-3’	doi: 10.1128/EC.3.2.420-429.2004
M13-F	5’-GTAAAACGACGGCCAGT-3’	Universal
M13-R	5’-CAGGAAACAGCTATGAC-3’	Universal
JOHE43279	5’-CGTATCCAAGCTCAAGCTC-3’	doi: 10.1128/mBio.01853-16
JOHE43280	5’-GTTGGCCGATTCATTAATGC-3’	doi: 10.1128/mBio.01853-16
JOHE43281	5’-GTCGGAGAAGCAGTCAATGC-3’	doi: 10.1128/mBio.01853-16
JOHE43282	5’-CACCAGGGTTTCCAGTCTC-3’	doi: 10.1128/mBio.01853-16
PVCB163	5’-GCGCGCCTAGGCCTCTGCAGGTCGACTCTCACACGGGCAGGGCATTG-3’	this study
PVCB164	5’-GAGGATCTGCACCGTGGAACCGATCGTCACGTCCTTC-3’	this study
PVCB165	5’-CAGACATAGGAGAGGACGTTGTGCTTGACTTTGGCTCG-3’	this study
PVCB166	5’-TGATTACGAATTCTTAATTAAGATATCGAGGGGATGTCGAGGCCAAATTG-3’	this study
PVCB167	5’-CATCGCCGCACCAAACTC-3’	this study
PVCB168	5’-CGACTGCCGCACAAATAGC-3’	this study

## Sheet: Supplementary Table S7
Supplementary Table S7. Primers used in this study for qPCR
New primers used for the first time in this study were desgned using https://www.ncbi.nlm.nih.gov/tools/primer-blast/.
Gene	Forward primer (5’ -> 3’)	Reverse primer (5’ -> 3’)	use	Reference
hG6PD	ATCGACCACTACCTGGGCAA	TTCTGCATCACGTCCCGGA	RT-qPCR	doi: 10.1172/JCI28115
hCYP1A1	TCCAGAGACAACAGGTAAAACA	AGGAAGGGCAGAGGAATGTGAT	RT-qPCR	doi: 10.1093/mmy/myy004
hOVOL1	ACAGACCCCCAGAGCAGAG	GACTGTCCCCAAGGGTCAC	RT-qPCR	doi: 10.1038/s41392-022-00944-w
hIVL	ACTTATTTCGGGTCCGCTAGGT	GAGACATGTAGAGGGACAGAGTCAAG	RT-qPCR	doi: 10.1038/s41598-017-12041-y
hSPRR2A	TATTTGGCTCACCTCGTTCC	CCAGGACTTCCTTTGCTCAG	RT-qPCR	doi: 10.1371/journal.pone.0273807
mActb	CCCTGAAGTACCCCATTGAAC	CTTTTCACGGTTGGCCTTAG	RT-qPCR	doi: 10.4049/jimmunol.1001990
mCyp1a1	CAATGAGTTTGGGGAGGTTACTG	CCCTTCTCAAATGTCCTGTAGTG	RT-qPCR	this study
mNqo1	CTGGCCCATTCAGAGAAGAC	GTCTGCAGCTTCCAGCTTCT	RT-qPCR	doi: 10.1038/s41418-019-0437-z.
mIvl	GCAACCAACTCCACATCCTACA	CATGTTTGGGAAAGCCCTTCT	RT-qPCR	doi: 10.1007/s11033-022-07367-4
mOvol1	GTCACAACGACGTCAAGAGG	CTCACACACGTAGAGCTTGG	RT-qPCR	this study

## Sheet: Supplementary Table S8
Supplementary Table S8. Primers used in this study for genotyping AhR mutant mice
Gene	sequence (5’ -> 3’)	Reference
OL4062	GTCACTCAGCATTACACTTTCTA	doi: 10.1073/pnas.0504757102
OL4064	CAGTGGGAATAAGGCAAGAGTGA	doi: 10.1073/pnas.0504757102
OL4088	GGTACAAGTGCACATGCCTGC	doi: 10.1073/pnas.0504757102
